# Supplementary material for: Time-Course Transcriptome Analysis of Bacillus subtilis DB104 during Growth
Source: Microorganisms. 2023 Jul 28;11(8):1928. doi: 10.3390/microorganisms11081928 (PMC10458515; doi:10.3390/microorganisms11081928)
Supplement: Supplementary file 1 [file microorganisms-11-01928-s001.zip]

Archive with 3 entries (3 files):
- supplementary File S1.pdf
- supplementary File S2.xlsx
- supplementary File S3.xlsx
